# Supplementary material for: Spatial Analysis of the Tumor Microenvironment in Diffuse Large B-cell Lymphoma Reveals Clinically Relevant Cell Interactions and Recurrent Cellular Neighborhoods
Source: Cancer Immunol Res. 2025 Aug 6;13(10):1674–86. doi: 10.1158/2326-6066.CIR-24-1163 (PMC12485370; doi:10.1158/2326-6066.CIR-24-1163)
Supplement: Table S4 — Correlation between RCNs and driver mutations. [file cir-24-1163_table_s4_suppst4.xlsx]

## Sheet: Sheet1
gene	RCN1 pval	RCN1 fdr	RCN2 pval	RCN2 fdr	RCN3 pval	RCN3 fdr	RCN4 pval	RCN4 fdr	RCN5 pval	RCN5 fdr	RCN6 pval	RCN6 fdr	RCN7 pval	RCN7 fdr	RCN8 pval	RCN8 fdr	RCN9 pval	RCN9 fdr	RCN10 pval	RCN10 fdr
GNA13	0.000784252	0.0439181	0.303856	0.727444	0.507332	0.997219	0.370794	0.798632	0.355942	0.97497	0.875105	0.9609	0.936169	0.970908	0.190182	0.674416	0.500129	0.801434	0.919816	0.980388
ITPKB	0.0118503	0.288308	0.375102	0.727444	0.120571	0.961453	0.701033	0.934711	0.272153	0.97497	0.448855	0.800493	0.778988	0.970908	0.928957	0.963362	0.657545	0.818278	0.949828	0.980388
CD70	0.0160643	0.288308	0.20443	0.695735	0.737553	0.997219	0.844703	0.974623	0.47389	0.97497	0.178922	0.667977	0.744313	0.970908	0.73683	0.963362	0.769321	0.86776	0.191075	0.661121
BCL6	0.0210166	0.288308	0.0166456	0.373892	0.979411	0.997219	0.574264	0.903383	0.870509	0.97497	0.362972	0.700911	0.782022	0.970908	0.540201	0.950073	0.497942	0.801434	0.744882	0.948031
BCL7A	0.0257418	0.288308	0.273296	0.717004	0.138131	0.961453	0.16002	0.730097	0.357941	0.97497	0.31753	0.700911	0.0768903	0.804333	0.150207	0.674416	0.134983	0.581464	0.688043	0.935614
FAS	0.049468	0.461702	0.61261	0.857653	0.910958	0.997219	0.22541	0.730097	0.80351	0.97497	0.897568	0.966612	0.667677	0.970908	0.19269	0.674416	0.0676544	0.578412	0.214967	0.661121
BCL2	0.0980099	0.604538	0.161703	0.695735	0.591262	0.997219	0.258682	0.730097	0.942646	0.996003	0.294857	0.700911	0.0895257	0.804333	0.635328	0.961577	0.239991	0.74664	0.812168	0.980388
EP300	0.110567	0.604538	0.884002	0.916743	0.107698	0.961453	0.759962	0.969127	0.84357	0.97497	0.154258	0.664496	0.0349853	0.804333	0.829243	0.963362	0.790281	0.86776	0.11143	0.624005
TNFRSF14	0.114513	0.604538	0.793639	0.893805	0.394133	0.997219	0.114764	0.730097	0.438234	0.97497	0.587914	0.82308	0.74748	0.970908	0.372313	0.907292	0.633877	0.818278	0.484638	0.822415
ACTB	0.124637	0.604538	0.376712	0.727444	0.924613	0.997219	0.300733	0.730097	0.857019	0.97497	0.167051	0.667977	0.681618	0.970908	0.076975	0.674416	0.0943505	0.578412	0.337761	0.700542
IRF8	0.147139	0.604538	0.427766	0.732294	0.514625	0.997219	0.247338	0.730097	0.534361	0.97497	0.324173	0.700911	0.650755	0.970908	0.450814	0.907292	0.280868	0.801434	0.854778	0.980388
HIST1H1E	0.163133	0.604538	0.874594	0.916743	0.671594	0.997219	0.299861	0.730097	0.984894	1	0.511467	0.818348	0.960818	0.978287	0.312977	0.897372	0.408417	0.801434	0.156558	0.661121
BCL10	0.195185	0.604538	0.124484	0.695735	0.464661	0.997219	0.273956	0.730097	0.686772	0.97497	0.142223	0.663708	0.316445	0.970908	0.19269	0.674416	0.178017	0.664598	0.14192	0.661121
GRHPR	0.200759	0.604538	0.242886	0.717004	0.219929	0.997219	0.298016	0.730097	0.106152	0.97497	0.0944663	0.58779	0.540028	0.970908	0.1455	0.674416	0.620632	0.818278	0.029767	0.393884
BTG2	0.201763	0.604538	0.40927	0.732294	0.718071	0.997219	0.331948	0.743564	0.680002	0.97497	0.349009	0.700911	0.901498	0.970908	0.593873	0.950073	0.994777	0.994777	0.692143	0.935614
TNFAIP3	0.21139	0.604538	0.78053	0.893805	0.869177	0.997219	0.761457	0.969127	0.371985	0.97497	0.327692	0.700911	0.639357	0.970908	0.846254	0.963362	0.824791	0.871477	0.63417	0.935614
ID3	0.23562	0.604538	0.102065	0.695735	0.962656	0.997219	0.855277	0.974623	0.888587	0.975703	0.0180967	0.423072	0.827347	0.970908	0.887976	0.963362	0.786526	0.86776	0.3241	0.698062
IGLL5	0.238662	0.604538	0.483837	0.732294	0.095213	0.961453	0.240696	0.730097	0.780596	0.97497	0.0226646	0.423072	0.781026	0.970908	0.61013	0.950073	0.54383	0.801434	0.22706	0.661121
ARID5B	0.243327	0.604538	0.156755	0.695735	0.357341	0.997219	0.484075	0.847131	0.233043	0.97497	0.559495	0.822023	0.211354	0.970908	0.296553	0.897372	0.0729751	0.578412	0.543971	0.87557
TMSB4X	0.255362	0.604538	0.691313	0.893805	0.395622	0.997219	0.212952	0.730097	0.726674	0.97497	1	1	0.879554	0.970908	0.928796	0.963362	0.0726505	0.578412	0.426283	0.771079
B2M	0.259729	0.604538	0.79804	0.893805	0.4464	0.997219	0.413763	0.827526	0.0465386	0.97497	0.548687	0.822023	0.936232	0.970908	0.670098	0.962192	0.0886499	0.578412	0.640453	0.935614
EBF1	0.268327	0.604538	0.43194	0.732294	0.802096	0.997219	0.275183	0.730097	0.436281	0.97497	0.57248	0.822023	0.184717	0.940378	0.0834974	0.674416	0.769673	0.86776	0.947466	0.980388
SOCS1	0.268632	0.604538	0.838928	0.916743	0.689205	0.997219	0.272212	0.730097	0.502977	0.97497	0.339022	0.700911	0.860487	0.970908	0.655248	0.962192	0.67895	0.819748	0.5525	0.87557
PRDM1	0.274286	0.604538	0.768218	0.893805	0.0710447	0.961453	0.220233	0.730097	0.420658	0.97497	0.66557	0.878222	0.678148	0.970908	0.000245608	0.013754	0.123945	0.578412	0.0689603	0.482722
TBL1XR1	0.287295	0.604538	0.211205	0.695735	0.631378	0.997219	0.312899	0.730097	0.163708	0.97497	0.769585	0.900735	0.479649	0.970908	0.486049	0.907292	0.349509	0.801434	0.295143	0.661121
TP53	0.28866	0.604538	0.635296	0.867722	0.613154	0.997219	0.451954	0.829386	0.378567	0.97497	0.695447	0.878222	0.860487	0.970908	0.580655	0.950073	0.465412	0.801434	0.562867	0.87557
SPEN	0.307315	0.604538	0.0200299	0.373892	0.423704	0.997219	0.629141	0.903383	0.674195	0.97497	0.0534826	0.434295	0.856151	0.970908	0.175601	0.674416	0.884047	0.90012	0.172837	0.661121
CARD11	0.310045	0.604538	0.767332	0.893805	0.409059	0.997219	0.62647	0.903383	0.660181	0.97497	0.54337	0.822023	0.306639	0.970908	0.579154	0.950073	0.507049	0.801434	0.980388	0.980388
KLHL6	0.315516	0.604538	0.50872	0.749692	0.924613	0.997219	0.0682536	0.730097	0.637016	0.97497	0.492348	0.810926	0.796713	0.970908	0.762697	0.963362	0.332339	0.801434	0.718418	0.935614
MEF2B	0.32386	0.604538	0.0137741	0.373892	0.020667	0.627318	0.574264	0.903383	0.00933312	0.522655	0.0483914	0.434295	0.129268	0.804333	0.842718	0.963362	0.434992	0.801434	0.0422018	0.393884
EZH2	0.358657	0.647897	0.200984	0.695735	0.57606	0.997219	0.836031	0.974623	0.542426	0.97497	0.0224377	0.423072	0.129268	0.804333	0.118413	0.674416	0.0456214	0.578412	0.0110345	0.349044
CREBBP	0.44516	0.759639	0.142223	0.695735	0.193963	0.997219	0.0919216	0.730097	0.376861	0.97497	0.705714	0.878222	0.129268	0.804333	0.383581	0.907292	0.101304	0.578412	0.653779	0.935614
NFKBIA	0.447644	0.759639	0.592126	0.850233	0.418216	0.997219	0.978022	0.978022	0.779642	0.97497	0.761233	0.900735	0.755698	0.970908	0.790814	0.963362	0.866695	0.898795	0.407893	0.771079
IKZF3	0.471146	0.77183	0.246618	0.717004	0.404044	0.997219	0.310034	0.730097	0.80351	0.97497	0.204024	0.700911	0.709823	0.970908	0.122536	0.674416	0.487125	0.801434	0.881154	0.980388
SETD1B	0.482394	0.77183	0.069547	0.673298	0.231397	0.997219	0.207139	0.730097	0.465509	0.97497	0.98367	1	0.755817	0.970908	0.406625	0.907292	0.222164	0.731835	0.806688	0.980388
PIM1	0.520654	0.801453	0.0721391	0.673298	0.666373	0.997219	0.646774	0.905483	0.720745	0.97497	0.979328	1	0.168543	0.940378	0.00207944	0.0582243	0.64477	0.818278	0.0267986	0.393884
PCBP1	0.531151	0.801453	0.362972	0.727444	0.816335	0.997219	0.447913	0.829386	0.405287	0.97497	0.986305	1	0.613092	0.970908	0.924398	0.963362	0.386234	0.801434	0.25659	0.661121
PTPRD	0.543843	0.801453	0.175528	0.695735	0.41525	0.997219	0.940134	0.974623	0.405852	0.97497	0.118716	0.604373	0.0450177	0.804333	0.469612	0.907292	0.815397	0.871477	0.0124659	0.349044
MYD88	0.601133	0.863166	0.374267	0.727444	0.631859	0.997219	0.286618	0.730097	0.665107	0.97497	0.263109	0.700911	0.0273268	0.804333	0.224236	0.738661	0.496394	0.801434	0.0407854	0.393884
MPEG1	0.624849	0.874789	0.142223	0.695735	0.57606	0.997219	0.805376	0.974623	0.737925	0.97497	0.340778	0.700911	0.498152	0.970908	0.883403	0.963362	0.542458	0.801434	0.221544	0.661121
PCLO	0.657933	0.89864	0.271233	0.717004	1	1	0.593829	0.903383	0.379684	0.97497	0.08773	0.58779	0.377993	0.970908	0.468248	0.907292	0.108088	0.578412	0.912556	0.980388
ZNF608	0.725041	0.950302	0.870469	0.916743	0.0336063	0.627318	0.22541	0.730097	0.189294	0.97497	0.783599	0.900735	0.406508	0.970908	0.897038	0.963362	0.395709	0.801434	0.214967	0.661121
HIST1H2BC	0.729696	0.950302	0.772111	0.893805	0.257183	0.997219	0.957219	0.974623	0.800912	0.97497	0.438091	0.800493	0.909043	0.970908	0.814383	0.963362	0.688002	0.819748	0.484638	0.822415
DDX3X	0.8154	0.992553	0.312983	0.727444	0.701027	0.997219	0.906054	0.974623	0.556271	0.97497	0.355018	0.700911	0.323807	0.970908	0.977524	0.977524	0.34557	0.801434	0.977088	0.980388
ETV6	0.827247	0.992553	0.28168	0.717004	0.897927	0.997219	0.896817	0.974623	0.429394	0.97497	0.110487	0.604373	0.913361	0.970908	0.336515	0.897372	0.370508	0.801434	0.944647	0.980388
KMT2D	0.859258	0.992553	0.0685047	0.673298	0.0334343	0.627318	0.956261	0.974623	0.272153	0.97497	0.811264	0.908615	0.802356	0.970908	0.863865	0.963362	0.599482	0.818278	0.221138	0.661121
SGK1	0.864274	0.992553	0.956166	0.956166	0.878367	0.997219	0.68932	0.934711	0.664662	0.97497	0.788143	0.900735	0.994583	0.994583	0.94616	0.963362	0.0500322	0.578412	0.364162	0.728323
HIST1H1C	0.872989	0.992553	0.79804	0.893805	0.866335	0.997219	0.144262	0.730097	0.31	0.97497	0.329283	0.700911	0.107614	0.804333	0.0229208	0.427856	0.17674	0.664598	0.967319	0.980388
HIST1H2BK	0.87386	0.992553	0.477689	0.732294	0.65985	0.997219	0.396673	0.82273	1	1	0.03092	0.43288	0.526379	0.970908	0.0670627	0.674416	0.519332	0.801434	0.426848	0.771079
PRKDC	0.903372	0.992553	0.454826	0.732294	0.65985	0.997219	0.0448252	0.730097	0.715678	0.97497	0.0542869	0.434295	0.716225	0.970908	0.100293	0.674416	0.114508	0.578412	0.0567645	0.454116
RFX7	0.925597	0.992553	0.438091	0.732294	0.241787	0.997219	0.459124	0.829386	0.405852	0.97497	0.620495	0.847506	0.925527	0.970908	0.333405	0.897372	0.200752	0.702632	0.0865929	0.5388
HIST1H1B	0.940199	0.992553	0.477974	0.732294	0.75828	0.997219	0.783906	0.974623	0.864605	0.97497	0.3029	0.700911	0.56945	0.970908	0.471454	0.907292	0.64771	0.818278	0.2911	0.661121
PIM2	0.952115	0.992553	0.712101	0.893805	0.965692	0.997219	0.944997	0.974623	0.965783	1	0.465702	0.800493	0.498152	0.970908	0.610761	0.950073	0.542458	0.801434	0.264038	0.661121
DUSP2	0.971516	0.992553	0.345654	0.727444	0.869177	0.997219	0.616739	0.903383	0.93738	0.996003	0.699649	0.878222	0.76886	0.970908	0.442237	0.907292	0.622178	0.818278	0.288441	0.661121
CD79B	0.974829	0.992553	0.944637	0.956166	0.154519	0.961453	0.566821	0.903383	0.805581	0.97497	0.471719	0.800493	0.74151	0.970908	0.123062	0.674416	0.107574	0.578412	0.268629	0.661121
BTG1	1	1	0.0976742	0.695735	0.933847	0.997219	0.2876	0.730097	0.316848	0.97497	0.219778	0.700911	0.49783	0.970908	0.849946	0.963362	0.30255	0.801434	0.705422	0.935614
